# Supplementary material for: Identification of SWI/SNF Subcomplex GBAF Presence, Intra-Complex Interactions, and Transcriptional Dynamics during Early Porcine Development
Source: Animals (Basel). 2024 Feb 29;14(5):773. doi: 10.3390/ani14050773 (PMC10930984; doi:10.3390/ani14050773)
Supplement: Supplementary file 1 [file animals-14-00773-s001.zip]

Archive with 1 entries (1 files):
- animals-2888806-supplementary.pdf
